# Supplementary material for: Cold Atmospheric Plasma: A Promising Complementary Therapy for Squamous Head and Neck Cancer
Source: PLoS One. 2015 Nov 20;10(11):e0141827. doi: 10.1371/journal.pone.0141827 (PMC4654510; doi:10.1371/journal.pone.0141827)
Supplement: S1 File — (XLSX) [file pone.0141827.s001.xlsx]

## Sheet: Blatt1
FaDu Cell line
Plasma (s)	0 (Medium)	0 (30s)	0 (60s)	0 (90s)	0 (120s)	0 (180s)	30s	60s	90s	120s	180s				Plasma (s)	0 (Medium)	0 (30s)	0 (60s)	0 (90s)	0 (120s)	0 (180s)	30s	60s	90s	120s	180s
1	0.471	0.472	0.443	0.374	0.411	0.351	0.44	0.35	0.157	0.131	0.08				1	0.618	0.574	0.763	0.834	0.7	0.621	0.373	0.464	0.45	0.102	0.103
2	0.443	0.458	0.437	0.372	0.381	0.36	0.422	0.312	0.177	0.13	0.069				2	0.626	0.54	0.76	0.84	0.691	0.623	0.373	0.47	0.462	0.103	0.092
3	0.463	0.439	0.44	0.375	0.402	0.35	0.44	0.305	0.177	0.132	0.07				3	0.635	0.554	0.761	0.84	0.695	0.622	0.369	0.454	0.465	0.098	0.095
4	0.472	0.48	0.453	0.394	0.409	0.33	0.372	0.307	0.19	0.229	0.139				4	0.826	1.03	0.954	0.937	0.831	0.826	0.882	0.737	0.485	0.416	0.087
5	0.485	0.442	0.45	0.4	0.4	0.292	0.356	0.307	0.206	0.221	0.15				5	0.837	1.079	0.93	0.967	0.814	0.825	0.867	0.823	0.491	0.393	0.085
6	0.467	0.437	0.452	0.389	0.417	0.321	0.387	0.308	0.181	0.205	0.155				6	0.837	0.999	0.978	0.952	0.849	0.826	0.941	0.734	0.502	0.409	0.082
7	0.389	0.542	0.422	0.408	0.358	0.269	0.445	0.343	0.276	0.129	0.142				7	0.694	0.56	0.6	0.62	0.567	0.644	0.558	0.376	0.287	0.155	0.106
8	0.382	0.546	0.413	0.413	0.39	0.266	0.426	0.362	0.252	0.126	0.15				8	0.709	0.579	0.597	0.609	0.575	0.66	0.569	0.361	0.299	0.164	0.111
9	0.386	0.544	0.403	0.419	0.37	0.258	0.463	0.34	0.28	0.122	0.154				9	0.707	0.638	0.598	0.625	0.599	0.628	0.57	0.373	0.311	0.156	0.109
10	0.629	0.372	0.498	0.459	0.41	0.437	0.434	0.38	0.353	0.227	0.122				10	1.171	1.015	1.037	0.944	0.886	0.8	0.818	0.843	0.41	0.278	0.07
11	0.586	0.392	0.532	0.459	0.413	0.403	0.374	0.388	0.322	0.208	0.082				11	1.195	1.06	1.013	0.953	0.895	0.802	0.816	0.889	0.41	0.279	0.064
12	0.572	0.409	0.534	0.482	0.412	0.472	0.344	0.384	0.324	0.194	0.083				12	1.147	0.957	0.989	0.961	0.919	0.807	0.791	0.866	0.404	0.293	0.058
13	0.614	0.434	0.522	0.581	0.439	0.633	0.532	0.378	0.176	0.127	0.219				13	0.765	0.746	0.959	0.759	0.721	0.506	0.494	0.547	0.319	0.17	0.047
14	0.575	0.406	0.498	0.588	0.465	0.565	0.512	0.41	0.174	0.106	0.218				14	0.782	0.757	0.987	0.73	0.776	0.517	0.476	0.55	0.323	0.179	0.044
15	0.584	0.444	0.53	0.574	0.414	0.643	0.509	0.394	0.163	0.107	0.256				15	0.765	0.752	0.931	0.741	0.74	0.524	0.483	0.534	0.322	0.169	0.047
MW	0.5012	0.454467	0.468467	0.4458	0.406067	0.396667	0.4304	0.3512	0.2272	0.1596	0.139267
Staw	0.0852201	0.0543637	0.0459423	0.0772003	0.0259435	0.128604	0.0574441	0.0368611	0.0673352	0.0473238	0.0578649
Experiment	control	30s	60s	90s	120s	180s		FaDu Cells	Experiment	Zeitpunkt	Δ Vitalität	DNA-Tail %	Apoptose %		Experiment	control	Δ30	Δ60s	Δ90s	Δ120s	Δ180s		OSC 19 Cells	Experiment	Zeitpunkt	Δ Vitalität	DNA-Tail %	Apoptose %
1	0.471	-0.032	-0.093	-0.217	-0.28	-0.271			1	0	0	4.09	1.875		1	0.618	-0.201	-0.299	-0.384	-0.598	-0.518			1	0	0.618	2.44	2.625
2	0.443	-0.036	-0.125	-0.195	-0.251	-0.291			1	30	-0.032	4.55	3.625		2	0.626	-0.167	-0.29	-0.378	-0.588	-0.531			1	30	-0.201	5.34	4.375
3	0.463	0.001	-0.135	-0.198	-0.27	-0.28			1	60	-0.093	8.68	5.5		3	0.635	-0.185	-0.307	-0.375	-0.597	-0.527			1	60	-0.299	8.07	5		3.71763
4	0.472	-0.108	-0.146	-0.204	-0.18	-0.191			1	90	-0.217	11.81	7.25		4	0.826	-0.148	-0.217	-0.452	-0.415	-0.739			1	90	-0.384	9.66	5.875
5	0.485	-0.086	-0.143	-0.194	-0.179	-0.142			1	120	-0.28	18.96	8.5		5	0.837	-0.212	-0.107	-0.476	-0.421	-0.74			1	120	-0.598	11.48	6.375
6	0.467	-0.05	-0.144	-0.208	-0.212	-0.166			1	180	-0.271	21.4	7.5		6	0.837	-0.058	-0.244	-0.45	-0.44	-0.744			1	180	-0.518	16.12	11.25
7	0.389	-0.097	-0.079	-0.132	-0.229	-0.127			2	0	0	4.29			7	0.694	-0.002	-0.224	-0.333	-0.412	-0.538			2	0	0	2.59
8	0.382	-0.12	-0.051	-0.161	-0.264	-0.116			2	30	-0.036	3.96			8	0.709	-0.01	-0.236	-0.31	-0.411	-0.549			2	30	-0.167	4.07
9	0.386	-0.081	-0.063	-0.139	-0.248	-0.104			2	60	-0.125	5.89			9	0.707	-0.068	-0.225	-0.314	-0.443	-0.519			2	60	-0.29	5.58
10	0.629	0.062	-0.118	-0.106	-0.183	-0.315			2	90	-0.195	16.33			10	1.171	-0.197	-0.194	-0.534	-0.608	-0.73			2	90	-0.378	8.53
11	0.586	-0.018	-0.144	-0.137	-0.205	-0.321			2	120	-0.251	17.24			11	1.195	-0.244	-0.124	-0.543	-0.616	-0.738			2	120	-0.588	10.22
12	0.572	-0.065	-0.15	-0.158	-0.218	-0.389			2	180	-0.291	21.97			12	1.147	-0.166	-0.123	-0.557	-0.626	-0.749			2	180	-0.531	14.53
13	0.614	0.098	-0.144	-0.405	-0.312	-0.414			3	0	0	4.26			13	0.765	-0.252	-0.412	-0.44	-0.551	-0.459			3	0	0	3.91
14	0.575	0.106	-0.088	-0.414	-0.359	-0.347			3	30	0.001	6.01			14	0.782	-0.281	-0.437	-0.407	-0.597	-0.473			3	30	-0.185	3.46
15	0.584	0.065	-0.136	-0.411	-0.307	-0.387			3	60	-0.135	6.89			15	0.765	-0.269	-0.397	-0.419	-0.571	-0.477			3	60	-0.307	7.78
									3	90	-0.198	17.48												3	90	-0.375	12
	0.5012	-0.0240667	-0.117267	-0.2186	-0.246467	-0.2574			3	120	-0.27	19.82												3	120	-0.597	9.07
									3	180	-0.28	21.95				0.820933	-0.164	-0.255733	-0.4248	-0.526267	-0.602067			3	180	-0.527	9.39
	0	-4.80181	-23.3972	-43.6153	-49.1753	-51.3567			4	0	0	3.48												4	0	0	3.67
	100	95.1982	76.6028	56.3847	50.8247	48.6433			4	30	-0.108	4.7				0	-19.9773	-31.1515	-51.746	-64.1059	-73.3393			4	30	-0.148	2.93
	0	-19.9773	-31.1515	-51.746	-64.1059	-73.3393			4	60	-0.146	8.25												4	60	-0.217	5.2
									4	90	-0.204	14.01												4	90	-0.452	9.74
									4	120	-0.18	16.25												4	120	-0.415	8.22
									4	180	-0.191	17.77												4	180	-0.739	12.57
									5	0	0	4.8												5	0	0	2.92
									5	30	-0.086	4.93												5	30	-0.212	4.36
									5	60	-0.143	8.33												5	60	-0.107	5.91
									5	90	-0.194	14.27												5	90	-0.476	8.21
									5	120	-0.179	17.42												5	120	-0.421	9.88
									5	180	-0.142	19.29												5	180	-0.74	10.85
									6	0	0													6	0	0
									6	30	-0.05													6	30	-0.058
									6	60	-0.144													6	60	-0.244
									6	90	-0.208													6	90	-0.45
									6	120	-0.212													6	120	-0.44
									6	180	-0.166													6	180	-0.744
									7	0	0													7	0	0
									7	30	-0.097													7	30	-0.002
									7	60	-0.079													7	60	-0.224
									7	90	-0.132													7	90	-0.333
									7	120	-0.229													7	120	-0.412
									7	180	-0.127													7	180	-0.538
									8	0	0													8	0	0
									8	30	-0.12													8	30	-0.01
									8	60	-0.051													8	60	-0.236
									8	90	-0.161													8	90	-0.31
									8	120	-0.264													8	120	-0.411
									8	180	-0.116													8	180	-0.549
									9	0	0													9	0	0
									9	30	-0.081													9	30	-0.068
									9	60	-0.063													9	60	-0.225
									9	90	-0.139													9	90	-0.314
									9	120	-0.248													9	120	-0.443
									9	180	-0.104													9	180	-0.519
									10	0	0													10	0	0
									10	30	0.062													10	30	-0.197
									10	60	-0.118													10	60	-0.194
									10	90	-0.106													10	90	-0.534
									10	120	-0.183													10	120	-0.608
									10	180	-0.315													10	180	-0.73
									11	0	0													11	0	0
									11	30	-0.018													11	30	-0.244
									11	60	-0.144													11	60	-0.124
									11	90	-0.137													11	90	-0.543
									11	120	-0.205													11	120	-0.616
									11	180	-0.321													11	180	-0.738
									12	0	0													12	0	0
									12	30	-0.065													12	30	-0.166
									12	60	-0.15													12	60	-0.123
									12	90	-0.158													12	90	-0.557
									12	120	-0.218													12	120	-0.626
									12	180	-0.389													12	180	-0.749
									13	0	0													13	0	0
									13	30	0.098													13	30	-0.252
									13	60	-0.144													13	60	-0.412
									13	90	-0.405													13	90	-0.44
									13	120	-0.312													13	120	-0.551
									13	180	-0.414													13	180	-0.459
									14	0	0													14	0	0
									14	30	0.106													14	30	-0.281
									14	60	-0.088													14	60	-0.437
									14	90	-0.414													14	90	-0.407
									14	120	-0.359													14	120	-0.597
									14	180	-0.347													14	180	-0.473
									15	0	0													15	0	0
									15	30	0.065													15	30	-0.269
									15	60	-0.136													15	60	-0.397
									15	90	-0.411													15	90	-0.419
									15	120	-0.307													15	120	-0.571
									15	180	-0.387													15	180	-0.477
